# Supplementary material for: Job Demands and Resources During Digital Transformation in Public Administration: A Qualitative Study
Source: Behav Sci (Basel). 2026 Jan 27;16(2):187. doi: 10.3390/bs16020187 (PMC12938550; doi:10.3390/bs16020187)
Supplement: Supplementary file 1 [file behavsci-16-00187-s001.zip]

Archive with 2 entries (2 files):
- Supplement Material S2.pdf
- Supplement Material S1.pdf
